# Supplementary material for: QSAR, ADMET In Silico Pharmacokinetics, Molecular Docking and Molecular Dynamics Studies of Novel Bicyclo (Aryl Methyl) Benzamides as Potent GlyT1 Inhibitors for the Treatment of Schizophrenia
Source: Pharmaceuticals (Basel). 2022 May 27;15(6):670. doi: 10.3390/ph15060670 (PMC9228289; doi:10.3390/ph15060670)
Supplement: Supplementary file 1 [file pharmaceuticals-15-00670-s001.zip]

Archive with 2 entries (2 files):
- pharmaceuticals-1653584-supplementary.xlsx
- Supplemantary data.pdf
