# Supplementary material for: QSAR, ADMET In Silico Pharmacokinetics, Molecular Docking and Molecular Dynamics Studies of Novel Bicyclo (Aryl Methyl) Benzamides as Potent GlyT1 Inhibitors for the Treatment of Schizophrenia
Source: Pharmaceuticals (Basel). 2022 May 27;15(6):670. doi: 10.3390/ph15060670 (PMC9228289; doi:10.3390/ph15060670)
Supplement: Supplementary file 1 [file pharmaceuticals-15-00670-s001.zip › pharmaceuticals-1653584-supplementary.xlsx]

## Sheet: Feuil1
		Table S2: The calculated molecular descriptors.
		1- Using the ACD/chemsketch software												2- Using the ChemBio3D software																			3- Using Gaussian 09 software
	Molecules number	%H	%C	%N	%O	%S	%F	%Cl	%Br	polarizability (αe)	Parachor (P)	molar volume (MV)	Density (d)	Number of H-Bond acceptors (NHA)	Number of H-Bond donors (NHD)	Number of rotatabl bond(NRB)	Log P	Molar weight (MW)	molar refractivity(MR)	E Stretch	E bend	E stretch-bend	E Torsion	E dipol-dipol	Balaban index (J)	topological diametr (TD)	Molecular topological index (MTI)	sum of valence degrees (SVD)	Wiener index (W)	E Van Der Waals	surface tension (γ)	index of refraction (n)	E homo	E lumo	Total energy (E)	nuclear repulsion energy(NRE)	Dipole moment (μ)	Electronegativity (χ)	Electrophilicity index (ω)	E GAP	hardness (η)	Log IC50
	1	5.96	57.88	6.14	10.51	7.02	12.48	0	0	45.25	921.3	363.3	1.256	7	1	8	5.924	456.521	114.15	2.6809	143.122	0.4467	39.2347	14.8556	1394171	13	19033	110.666	2752	25.851	41.3	1.54	-0.20574	-0.07167	-1887.5	3419.58	4.754	0.138705	0.000644846	-0.13407	0.067035	1.5682
	2	5.4	61.39	6.82	3.89	0	13.87	8.63	0	41.05	823.3	326.7	1.257	5	1	6	5.106	410.86	104.427	2.609	8.1117	0.551	12.9136	-4.8438	819752	11	13449	99.777	1968	20.6431	40.3	1.546	-0.23407	-0.06088	-1758.02	2942.93	5.443	0.147475	0.000941672	-0.17319	0.086595	0.477121
	3	5.54	63.23	6.41	3.66	0	13.05	8.11	0	43.9	870.2	338	1.292	5	1	6	5.42	436.897	111.658	3.43	7.0783	0.5694	12.833	-5.9795	890496	11	15615	105.777	2267	26.9175	43.9	1.569	-0.2216	-0.06083	-1835.44	3255.93	4.073	0.141215	0.000801506	-0.16077	0.080385	1.61278
	4	5.54	63.23	6.41	3.66	0	13.05	8.11	0	43.9	870.2	338	1.292	5	1	6	5.42	436.897	111.658	3.7251	8.7788	0.5872	12.2837	-5.8349	890496	11	15615	105.777	2267	26.9119	43.9	1.569	-0.222	-0.05856	-1835.44	3258	3.407	0.14028	0.000804063	-0.16344	0.08172	0.778151
	5	5.5	62.7	9.97	3.8	0	18.03	0	0	41.96	836	330.2	1.302	7	1	6	4.426	421.431	104.54	3.3398	8.596	0.5733	10.5041	-2.4643	890496	11	15442	114	2267	26.4976	44.6	1.553	-0.22482	-0.08679	-1491.12	3085.39	4.441	0.155805	0.000837676	-0.13803	0.069015	1.96379
	6	6	65.51	6.95	3.97	0	0	17.58	0	43.87	845.4	316.4	1.274	2	1	5	5.178	403.344	110.489	3.5148	8.4091	0.5614	5.8562	-4.7296	540374	10	12309	81.555	1682	27.8164	50.9	1.616	-0.22056	-0.05157	-1957.98	2867.3	3.01	0.136065	0.000782157	-0.16899	0.084495	0
	7	5.73	62.38	10.39	3.96	0	0	17.54	0	43.11	840.9	309.6	1.305	3	1	5	4.26	404.332	109.393	3.5012	8.9937	0.5429	10.9678	-2.8645	540374	10	12145	83.555	1682	27.7334	54.3	1.619	-0.226	-0.06926	-1974.01	2871.26	5.055	0.14763	0.000854022	-0.15674	0.07837	0.778151
	8	7.13	69.26	11.01	4.19	8.4	0	0	0	44.29	857.3	310.9	1.22	3	1	6	3.992	381.534	111.942	3.31	10.2287	0.5861	10.6827	-7.9488	541514	10	12847	82.666	1686	25.6165	57.7	1.637	-0.21461	-0.05003	-1492.34	2742.05	3.22	0.13232	0.000720391	-0.16458	0.08229	0.477121
	9	8.34	79.52	7.73	4.41	0	0	0	0	43.81	847.6	325.1	1.115	2	1	5	4.748	362.507	110.961	3.6309	8.5105	0.5228	10.3084	-8.5481	534706	10	13114	82	1664	26.6179	46.2	1.595	-0.22049	-0.02121	-1117.43	2578.35	4.249	0.12085	0.000727607	-0.19928	0.09964	0
	10	8.04	76	11.56	4.4	0	0	0	0	43.05	843.2	318.3	1.141	3	1	5	3.995	363.495	108.663	3.581	9.2962	0.5923	13.6092	-8.4182	534706	10	12968	84	1664	27.1751	49.2	1.598	-0.22311	-0.03401	-1133.47	2583.33	4.273	0.12856	0.000781346	-0.1891	0.09455	2.69373
	11	6.55	66.07	10.51	8	0	0	8.87	0	43.82	862.4	321.7	1.243	4	1	6	3.812	399.913	109.99	3.7574	10.2987	0.5659	16.8366	-5.1807	633262	10	13566	89.777	1839	28.5364	51.6	1.603	-0.22273	-0.04824	-1628.95	2919.66	5.001	0.135485	0.000800743	-0.17449	0.087245	2.67578
	12	5.84	60.87	10.14	3.86	0	0	0	19.28	42.28	817.7	301.9	1.372	3	1	5	3.7	414.338	106.345	3.2349	9.3668	0.5484	12.0135	-6.3473	453229	10	11344	82	1516	26.7415	53.7	1.624	-0.22074	-0.07047	-3625.96	2944.74	4.109	0.145605	0.000796462	-0.15027	0.075135	1.87506
	13	5.73	62.38	10.39	3.96	0	0	17.54	0	43.11	840.9	309.6	1.305	3	1	5	3.55	404.332	109.393	3.5181	9.5478	0.581	15.9864	-2.8238	534706	10	12074	83.555	1664	26.3843	54.3	1.619	-0.22472	-0.05978	-1974.01	2909.85	4.645	0.14225	0.000834393	-0.16494	0.08247	2.90795
	14	6	65.51	6.95	3.97	0	0	17.58	0	43.87	845.4	316.4	1.274	2	1	5	4.468	403.344	110.489	3.6081	8.9743	0.5911	12.0765	-4.8274	534706	10	12220	81.555	1664	26.5006	50.9	1.616	-0.22169	-0.03998	-1957.98	2904.36	4.583	0.130835	0.000777619	-0.18171	0.090855	1.36173
	15	5.73	62.38	10.39	3.96	0	0	17.54	0	43.11	840.9	309.6	1.305	3	1	5	3.55	404.332	108.332	3.5393	9.3194	0.5751	15.211	-2.1403	534706	10	12055	83.555	1664	27.0067	54.3	1.619	-0.22702	-0.06131	-1974.01	2905.99	5.165	0.144165	0.00086101	-0.16571	0.082855	1.65321
	16	6.83	68.83	10.95	4.17	0	0	9.23	0	43.6	836.2	306.7	1.251	3	2	5	4.165	383.914	110.384	3.3159	8.3603	0.5463	8.802	-7.0325	534706	10	12518	83.777	1664	25.5126	55.2	1.636	-0.2156	-0.0372	-1553.76	2751.32	2.305	0.1264	0.000712572	-0.1784	0.0892	0.90309
	17	7.66	73.07	7.1	12.17	0	0	0	0	45.28	888.3	340.5	1.158	4	1	7	4.388	394.506	113.805	4.1245	11.7777	0.5638	11.4242	-7.3137	743707	10	15308	94	2020	30.5975	46.3	1.585	-0.2135	-0.01402	-1267.85	2931.68	4.209	0.11376	0.000645385	-0.19948	0.09974	0.778151
	18	5.61	61.74	6	6.85	0	12.21	7.59	0	46.55	928.8	362	1.289	6	1	7	5.208	466.923	118.121	4.5556	11.7664	0.6054	11.1295	-7.11	1176535	11	18037	113.777	2648	29.6276	43.3	1.562	-0.213	-0.05694	-1949.96	3685.27	4.121	0.13497	0.000710732	-0.15606	0.07803	2.53148
	19	5.81	63.93	6.21	3.55	0	12.64	7.86	0	45.81	908.5	354.2	1.272	5	1	6	5.869	450.924	116.699	4.5198	10.6251	0.6452	11.5098	-5.9352	1021281	11	16888	107.777	2442	28.0307	43.2	1.566	-0.22403	-0.05938	-1874.75	3454.95	4.267	0.141705	0.000826556	-0.16465	0.082325	2.71096
	20	4.49	53.56	5.43	3.1	0	11.05	6.87	15.49	46.95	921.3	354.1	1.456	5	1	6	6.283	515.793	119.28	3.7527	8.7897	0.6063	12.3354	-5.9224	1031132	11	16464	107.777	2466	27.6462	45.7	1.583	-0.22644	-0.05921	-4406.57	3950.96	3.674	0.142825	0.00085283	-0.16723	0.083615	0.954243
	21	5.81	63.93	6.21	3.55	0	12.64	7.86	0	45.81	908.5	354.2	1.272	5	1	6	5.919	450.924	116.699	3.7965	8.943	0.5847	11.5767	-5.8225	1031132	11	17064	107.777	2466	27.5379	43.2	1.566	-0.22105	-0.05853	-1874.76	3434.16	3.456	0.13979	0.000793961	-0.16252	0.08126	1.4624
	22	5.61	61.74	6	6.85	0	12.21	7.59	0	46.55	928.8	362	1.289	6	1	7	5.208	466.923	118.121	4.0183	11.3092	0.6374	12.3649	-6.0606	1197359	12	18341	113.777	2696	29.6039	43.3	1.562	-0.22127	-0.05472	-1949.97	3603.99	5.091	0.137995	0.000792887	-0.16655	0.083275	2.24797
	23	5.81	63.93	6.21	3.55	0	12.64	7.86	0	45.81	908.5	354.2	1.272	5	1	6	5.919	450.924	116.699	3.7752	8.9455	0.588	11.5647	-5.8409	1040706	12	17240	107.777	2490	27.5461	43.2	1.566	-0.22162	-0.05648	-1874.76	3413.33	4.148	0.13905	0.000798241	-0.16514	0.08257	3.23121
	24	5.61	61.74	6	6.85	0	12.21	7.59	0	46.55	928.8	362	1.289	6	1	7	5.208	466.923	118.121	3.9781	11.2314	0.6452	12.3272	-5.779	1217688	13	18645	113.777	2744	29.6453	43.3	1.562	-0.21885	-0.05813	-1949.97	3581.82	3.82	0.13849	0.000770632	-0.16072	0.08036	3.24527
	25	6.77	60.5	6.72	3.84	0	13.67	8.5	0	41.5	856.7	344	1.211	5	1	8	5.529	416.908	105.519	3.5883	8.9904	0.6224	18.5378	-5.695	813852	11	13341	93.777	1954	23.8063	38.4	1.52	-0.21935	-0.05742	-1761.64	3045.44	3.314	0.138385	0.000775256	-0.16193	0.080965	3.5266
	26	5.19	59.09	6.56	7.5	0	13.35	8.31	0	40.85	825.5	320.8	1.33	6	1	6	4.596	426.859	104.08	3.3294	19.2107	0.4333	14.1068	-5.0278	762828	11	13902	105.777	2071	21.5267	43.8	1.555	-0.2211	-0.06051	-1833.21	3138.28	3.27	0.140805	0.000795966	-0.16059	0.080295	1.89209
	27	5.29	60.34	9.6	3.65	0	13.02	8.1	0	43.14	865.8	331.2	1.321	6	1	6	3.923	437.885	109.501	3.6639	8.8619	0.5882	18.0072	-5.7737	890496	11	15420	107.777	2267	27.4757	46.6	1.571	-0.22833	-0.0633	-1851.47	3262.74	2.722	0.145815	0.000877218	-0.16503	0.082515	1.25527
	28	5.29	60.34	9.6	3.65	0	13.02	8.1	0	43.14	865.8	331.2	1.321	6	1	6	3.923	437.885	109.501	3.682	8.9908	0.593	18.0105	-5.7925	890496	11	15444	107.777	2267	27.3742	46.6	1.571	-0.22684	-0.06329	-1851.47	3263.79	3.056	0.145065	0.000860431	-0.16355	0.081775	2.32428
	29	5.29	60.34	9.6	3.65	0	13.02	8.1	0	43.14	865.8	331.2	1.321	6	1	6	3.923	437.885	109.129	3.5318	9.0273	0.6018	17.5352	-6.3401	890496	11	15468	107.777	2267	27.7184	46.6	1.571	-0.2191	-0.05228	-1851.48	3259.11	5.466	0.13569	0.000767863	-0.16682	0.08341	2.95617
	30	8.25	75.37	7.64	8.73	0	0	0	0	42.67	841.1	324.1	1.13	3	1	5	3.924	366.496	103.384	3.2701	19.1693	0.3753	11.6496	-7.8286	449455	10	11603	82	1502	21.1925	45.3	1.578	-0.2201	-0.02077	-1115.21	2467.42	4.289	0.120435	0.0007228	-0.19933	0.099665	0
	31	8.04	76	11.56	4.4	0	0	0	0	43.05	843.2	318.3	1.141	3	1	5	3.251	363.495	108.805	3.5677	8.5967	0.5233	15.9695	-8.5377	534706	10	12953	84	1664	27.184	49.2	1.598	-0.22695	-0.03891	-1133.47	2582.73	5.531	0.13293	0.000830685	-0.18804	0.09402	0
	32	7.55	69.97	5.83	9.99	6.67	0	0	0	53.84	1054.3	396.1	1.213	4	1	8	4.08	480.662	136.508	5.1759	140.192	-1.2831	58.0893	0.7487	1410626	14	25581	104.666	3310	28.6971	50.1	1.601	-0.22895	-0.05103	-1822.04	3885.12	5.398	0.13999	0.000871683	-0.17792	0.08896	0
	33	7.74	75.98	12.66	3.61	0	0	0	0	52.92	959.7	370.5	1.19	4	1	6	4.751	442.595	134.713	3.9397	19.0834	0.3696	13.4879	-9.9616	1227884	14	23316	103	3049	28.2098	45	1.64	-0.21597	-0.02939	-1381.77	3364.6	5.613	0.12268	0.000702025	-0.18658	0.09329	2.97589
	34	8.1	79.27	8.04	4.59	0	0	0	0	41.86	818.4	310	1.123	2	2	5	4.203	348.481	105.667	2.3774	4.8025	0.1802	7.3285	-8.8864	457656	10	12052	80	1530	23.814	48.5	1.596	-0.23265	-0.02168	-1078.14	2383.53	4.281	0.127165	0.000852896	-0.21097	0.105485	0.477121
	35	7.79	75.61	12.02	4.58	0	0	0	0	41.48	795.8	303.3	1.151	2	1	5	4.189	349.469	106.23	2.9116	15.7163	-0.1442	9.0526	-8.2713	452023	10	11905	80	1511	19.9767	47.3	1.606	-0.22403	-0.02439	-1078.12	2387.21	2.933	0.12421	0.000770018	-0.19964	0.09982	0.477121
	36	8.04	76	11.56	4.4	0	0	0	0	43.31	835.8	320.9	1.132	2	1	6	4.718	363.495	110.978	3.0768	17.1673	-0.0978	9.4978	-7.8896	535222	10	13132	82	1666	20.9472	45.9	1.596	-0.22357	-0.02696	-1117.43	2548.69	3.92	0.125265	0.000771268	-0.19661	0.098305	0.60206
	37	8.28	76.35	11.13	4.24	0	0	0	0	45.11	873.9	335.5	1.125	2	1	6	5.027	377.522	115.396	3.3677	22.5282	0.0041	10.9824	-7.8784	627536	10	14375	84	1823	21.7302	46	1.593	-0.21274	-0.02787	-1156.74	2731.38	3.693	0.120305	0.000668919	-0.18487	0.092435	0
	38	7.99	72.98	14.8	4.23	0	0	0	0	44.35	869.4	328.7	1.151	3	1	6	3.53	378.51	113.239	3.3293	22.644	0.0029	16.6401	-7.6927	627536	10	14206	86	1823	22.2699	48.9	1.596	-0.21915	-0.04562	-1172.78	2736.92	4.101	0.132385	0.000760313	-0.17353	0.086765	1
	39	7.78	76.76	11.19	4.26	0	0	0	0	44.32	844.4	310.2	1.21	2	1	6	4.552	375.506	113.44	2.9	22.6448	-0.0484	9.9783	-8.2684	539544	10	14375	86	1822	20.5422	54.8	1.64	-0.21262	-0.02469	-1155.5	2690.19	2.959	0.118655	0.000661467	-0.18793	0.093965	0.30103
	40	7.51	75.19	12.53	4.77	0	0	0	0	39.53	771.1	288.3	1.163	2	2	5	3.644	335.442	100.935	2.2337	13.5202	-0.2291	7.6774	-8.1638	383835	10	10883	78	1382	18.6928	51.1	1.608	-0.2434	-0.02233	-1038.81	2208.18	4.305	0.132865	0.000975643	-0.22107	0.110535	1.76343
	41	7.19	71.4	16.65	4.76	0	0	0	0	38.77	765.3	281.5	1.194	3	2	5	2.147	336.43	98.778	2.2124	13.6637	-0.2242	13.3491	-8.0991	383835	10	10737	80	1382	19.2403	54.5	1.611	-0.24858	-0.04198	-1054.85	2212.47	5.051	0.14528	0.00109014	-0.2066	0.1033	1.65321
	42	7.84	79	8.38	4.78	0	0	0	0	40.15	767.5	289.6	1.154	2	1	5	3.63	334.454	101.759	3.3316	39.2443	-1.6471	8.3209	-8.418	384086	10	10891	78	1383	18.4405	49.3	1.616	-0.21818	-0.02722	-1038.76	2222.48	2.789	0.1227	0.00071874	-0.19096	0.09548	0.845098
	43	8.1	79.27	8.04	4.59	0	0	0	0	41.98	807.6	307.2	1.134	2	1	6	4.159	348.481	106.507	3.622	41.3819	-1.535	10.8208	-8.286	458707	10	12086	80	1534	19.2144	47.7	1.605	-0.21667	-0.0269	-1078.08	2400.76	2.788	0.121785	0.000703648	-0.18977	0.094885	0.477121
	44	7.55	78.71	8.74	4.99	0	0	0	0	38.2	738.3	274.6	1.166	2	2	5	3.085	320.428	96.465	2.8062	37.6277	-1.7047	5.2114	-8.8676	323172	10	9893	76	1257	17.1584	52.2	1.619	-0.23899	-0.02127	-999.464	2047.1	3.984	0.13013	0.000921708	-0.21772	0.10886	2.22531

## Sheet: ACP_HID
	8.26082	3.44992	4.68796	-1.41088	5.75728	-0.54122	0.310037	1.29218	-0.0689204	2.15113	1.41541	-0.28976	-0.0168946	-0.482035	-0.383701	-0.00267886	-0.384334	0.119379	-0.247611	-0.0378632	0.0205897	-0.00805398	-0.0662615	0.0763354	0.0066571	0.00677159	-0.00913489	0.0113059	-0.00136772	0.0113808	-0.00251003	-0.00230188	-0.000368639	0.000539168	0.000263697	-0.000113602	0.000177406	-6.07734e-06	2.52302	4.12486	-8.99137	0.530828	10.0357	-3.6166	4.42826	1.17931	3.61859	1.3998	3.54522
	1.07668	-2.9287	1.90131	-2.56901	-0.465295	0.416996	-0.983043	0.472176	-2.46667	0.0865922	0.398408	-0.496364	-0.111209	1.08627	0.360506	-0.0631975	0.484742	0.0489537	0.0271852	0.135063	-0.134416	-0.123528	-0.0216657	0.162826	-0.116171	-0.112223	-0.0242079	-0.0450937	-0.00282934	-0.0526712	0.0169196	0.000221005	-0.00422729	-0.003028	-0.00123798	-0.00014484	-0.00053429	7.094e-06	-4.86445	6.23978	-3.64339	-1.97432	-3.016	2.68036	-3.80773	1.7583	3.19479	2.94735	0.840699
	3.05834	-1.59045	-0.603878	-1.07489	-0.114789	0.072309	-0.0545149	-0.490564	-0.621005	0.230269	0.0129338	-0.115127	-0.426784	-0.0054179	0.0623421	-0.190195	0.0457404	0.154783	0.299608	-0.0380831	-0.31749	0.0252108	0.108791	-0.0180928	0.0324166	-0.0159507	0.0284122	0.0715163	-0.0585756	0.04682	0.0203301	-0.00624733	0.00460708	-0.00700384	3.59824e-05	-0.00112166	0.00286604	-4.63977e-05	-3.97827	5.04725	1.34796	-6.81869	-1.30055	-10.5385	1.92253	-5.22918	-1.19314	0.291153	-2.35542
	2.94232	-1.38341	-0.888409	-1.04961	0.108385	0.453493	-0.289216	-0.947429	-0.775954	0.137627	-0.702987	-0.293493	-0.174918	-0.215182	-0.095196	-0.0727901	0.0187404	0.188937	-0.0057789	0.250258	-0.0740508	0.0072827	-0.0201307	-0.0520913	0.00176212	-0.0271461	-0.0192267	0.0538712	-0.0195874	0.00786212	-0.0223666	-0.0214267	-0.00898966	0.00147126	0.00523018	0.00300779	-0.00239969	-7.73056e-06	6.60865	0.0160509	-1.25796	1.87224	-2.17416	2.17157	-0.77231	-0.769684	0.782744	0.30111	-1.71081
	3.43378	-3.31329	1.48046	-1.85543	0.514071	-1.15707	2.12194	0.269135	-0.71153	-0.668358	-0.72854	-0.703918	-1.09954	-0.918609	0.604489	0.255779	-0.264589	0.0774774	0.173238	0.0831974	0.262961	-0.104803	0.225907	-0.164563	0.0327504	0.017141	0.044309	0.0148748	-0.00779694	-0.0445324	0.0179082	0.0093911	0.00521487	0.00187363	-0.000526062	-0.000127933	-0.000222113	7.58792e-06	1.28519	1.08551	6.22877	3.21281	-7.5205	-7.71767	-4.36267	13.2058	-6.60147	-1.52489	10.2421
	-0.842483	-1.69121	-1.88098	1.83575	1.34086	-0.137985	-1.82963	-1.54265	-0.78395	0.72564	-0.0149511	-0.103011	0.109849	-0.348157	0.0838584	0.747253	0.166957	0.346848	-0.210098	-0.0599172	-0.0961646	0.075191	-0.0866415	-0.000679402	0.214793	-0.0222448	-0.00490845	0.0352946	0.0234854	-0.0297371	0.0154355	0.00569142	-0.00664709	-0.000380058	-0.00325727	-0.000352268	-0.000565651	5.55107e-06	3.45982	-7.50877	7.13041	1.60996	-1.38874	-0.977655	1.68483	-2.12297	-4.47302	-3.31792	-2.25874
	-0.347036	-3.07649	0.478158	2.92995	0.561276	-1.69082	-1.0317	-0.534031	-0.940643	-0.0798907	0.462019	-0.395777	-0.13524	-0.183081	0.836907	0.334785	-0.0228233	0.111966	-0.129824	0.10538	0.010678	0.291906	0.0714357	0.00371737	0.0504031	0.0462544	-0.0187169	-0.101084	0.00176499	0.0188801	-0.00710955	-0.016902	0.00914293	-0.00100418	0.00305225	-0.00152743	-0.000184152	5.6127e-06	-1.06407	-5.63141	9.77878	0.346304	-9.15785	2.59219	-3.22327	-2.14683	-4.25373	-1.89192	-3.76074
	-1.75488	0.967327	-0.233288	2.68858	2.6648	-0.847943	1.89225	-0.665324	-0.19444	1.22265	-2.13925	1.60271	-1.42391	1.82646	0.0491463	0.0885161	0.131064	-0.15021	-0.188261	-0.0552279	0.0228062	-0.0105046	0.0383113	-0.00119847	-0.0130041	0.0015167	-0.00719108	0.00243512	0.00413977	0.00163596	-0.00112661	-0.000698577	-0.000265849	0.000304139	-9.68559e-05	7.22023e-05	0.000201299	-5.93584e-06	5.38233	-3.93402	-0.358962	1.98552	6.75508	-3.86401	5.20296	-1.10171	-1.40634	-2.07956	0.676136
	-3.4336	2.37484	-2.13925	-0.416351	-0.235293	-0.077929	-0.924553	0.779518	-1.3828	0.0372038	-0.252687	0.370805	-0.678237	-0.580425	-0.655906	-0.1905	-0.0652949	0.19345	0.0389286	0.208435	0.0793204	-0.00557758	-0.0870685	-0.0123917	-0.0661618	0.0867653	-0.00561466	-0.0032993	0.0155313	-0.0103121	-0.00840602	-0.00355993	0.0186517	-0.0042836	-0.00141911	0.00115932	0.00212937	6.80869e-06	-5.38233	3.93402	0.358962	-1.98552	-6.75508	3.86401	-5.20296	1.10171	1.40634	2.07956	-0.676136
	-3.01958	0.858521	-0.81838	0.0892112	-0.798451	-1.34917	0.699362	1.0001	0.172882	-0.51787	0.209165	1.06506	-0.224775	-0.597501	-0.985494	0.218606	-0.50832	-0.111827	0.204767	-0.0434121	-0.11532	0.178438	-0.0139641	0.140864	0.0507306	0.0152119	-0.0383832	-0.0119953	-0.00799405	-0.0529664	0.00388267	0.01217	-0.00149947	-0.00104374	0.000555979	7.68701e-05	-0.00109074	1.72222e-05	4.45939	-7.09654	0.206083	4.65074	0.722148	3.81032	-0.392254	-1.54076	4.42951	0.9346	-0.486811
	-0.177514	-0.290299	0.275961	1.29128	-0.213054	-1.91437	-0.762206	1.20839	1.34493	-0.589282	0.0460303	0.19853	0.333309	0.178859	0.289449	0.323624	-0.390346	-0.0046205	0.207926	-0.0143242	-0.215498	0.0923525	0.231562	0.115157	-0.0362472	-0.0656097	0.00033623	0.0243448	-0.0476026	-0.0119616	-0.0334903	-0.0012641	0.00472474	0.0026669	-0.00373484	0.00195973	0.000996278	-4.3151e-05	-4.66887	7.55264	-0.820348	-0.841591	-0.376767	-0.787981	2.69834	2.86767	-2.83246	-1.7121	0.110792
	-0.358367	-4.18999	-0.255403	4.21217	1.7921	2.89502	1.66621	2.87514	0.652578	-1.07756	0.464763	0.328982	-0.393864	-0.652782	0.0626627	0.288178	0.539951	0.134809	0.208771	0.120925	-0.16512	-0.14865	-0.155784	-0.0609747	0.0149703	-0.0782827	-0.00952601	-0.0237665	0.0085468	0.0150313	-0.0107826	0.00168793	0.00104206	0.000133212	0.000110202	-1.86049e-05	-4.86004e-05	6.3e-07	-5.21952	6.48642	-1.54229	-1.25536	-2.32866	0.0307003	1.97668	-0.830998	-2.19621	-1.41826	0.511502
	-0.584058	-2.81156	0.505213	2.69072	0.215243	-1.90937	-0.62796	-0.473163	0.669045	-0.313226	1.20011	0.276239	0.391864	0.142509	-0.324505	0.0255968	-0.0982181	-0.209203	0.176385	-0.229808	0.0603162	-0.22028	0.0513218	0.00299423	-0.102895	0.0574435	-0.00992767	-0.00379116	0.0152452	0.00463185	0.036594	-0.014359	0.0158057	-0.00160316	0.00486366	0.0001857	-0.00174091	9.29519e-06	-4.12237	-0.281866	2.76409	4.33686	-3.26781	-6.71663	14.4626	3.02451	-1.65893	0.680932	-1.24349
	-1.1516	-1.20016	-1.20696	1.91751	0.238656	-0.721296	-2.13117	-0.491065	-0.128561	0.321286	1.10539	0.106569	0.00466236	0.460211	-0.432214	-0.418247	0.0846584	0.0240166	-0.0145047	0.0385597	0.0186638	-0.206584	-0.0914152	-0.0958825	0.0264852	-0.00997106	0.0171176	0.0543687	-0.0252238	-0.0175855	0.0240759	0.010521	0.00630768	0.00982085	-6.02524e-05	-0.00021082	0.00129419	-3.71029e-06	1.33768	6.10853	4.23373	-1.74666	4.39379	-2.27039	-10.0059	10.0802	11.2029	-0.59417	-6.25163
	-0.658659	-2.84837	0.869565	2.89196	0.130471	-1.85279	-1.11197	-0.27973	-0.232227	-0.322342	0.765361	-0.201531	0.180543	0.0968535	0.068286	-0.104797	-0.0544575	0.0439259	-0.0594795	-0.0495359	0.252288	-0.103134	0.0288381	-0.0359651	-0.0812156	0.0197785	0.0329524	0.0229926	0.0189749	0.00985652	-0.053501	0.0147629	-0.0242814	-0.0062728	-0.00246706	0.000635202	0.000791084	-1.19803e-05	1.84019	4.83383	7.12992	4.19642	7.72779	-0.429883	2.76399	-1.93359	-1.91618	6.62907	-7.23591
	-2.9561	-0.451936	-1.37848	1.58711	0.751264	-0.0459152	0.336685	-1.41894	1.67552	2.35995	-0.819237	-0.297432	0.604129	-1.3169	0.168293	-0.615862	0.527016	-0.399514	-0.158188	0.329894	0.0101044	0.0923827	0.0655768	0.0366856	-0.112839	-0.071866	0.00423558	-0.0179489	-0.0290643	-0.00756307	0.0177465	0.0114036	0.00113574	-0.000869276	-0.00088112	0.000290915	-0.000318759	3.64799e-05	4.98219	-4.20283	0.470116	-8.66245	-0.30032	1.27686	2.80106	-2.01345	-0.790991	-0.0111793	-3.09944
	-0.394439	4.1899	-2.24843	-0.787392	0.28341	-0.658482	-2.05527	2.41581	1.90005	-0.0667636	-1.518	-0.413548	0.23832	0.216699	0.381375	0.234796	-0.402307	0.547033	-0.176636	0.127724	-0.0523518	-0.107741	0.107402	-0.0750776	-0.041435	-0.0410868	-0.00970518	-0.0067298	0.0546309	0.00281521	0.0332511	-0.00549795	-0.00997493	-0.00130456	0.00150526	-0.000807755	-7.57627e-05	-5.79015e-06	2.1832	-6.2863	-2.56413	4.21113	-0.281773	-6.8979	-12.3714	-9.25301	0.83499	1.81806	6.55235
	5.80878	0.496586	-1.84008	-0.848306	-0.489153	-0.415977	-0.207807	0.0737027	1.34737	-0.359257	-0.536458	-0.0378071	-0.245742	-0.0778729	0.857392	-0.326734	-0.148386	-0.437761	-0.209542	-0.0884769	-0.127981	-0.192039	-0.218043	0.11136	0.0664226	0.0787865	0.0643594	0.00322677	-0.0279321	-0.0311065	-0.025303	0.00292314	0.000991767	-0.00604136	0.00554696	-0.00184077	-0.000153741	3.84625e-05	0.866014	-3.49093	-1.39661	6.97917	1.68104	15.3238	3.86344	12.311	1.22481	-3.09225	1.98955
	4.35332	-0.732344	-1.06195	-0.763981	-1.49582	0.00322661	-0.338628	-0.679361	-0.25668	-0.313079	0.192326	0.885992	-0.603161	-0.443702	0.0892436	0.078156	-0.761518	-0.640376	-0.0335147	0.351439	0.0891057	-0.114472	-0.107723	0.0188287	-0.0104553	-0.0400374	-0.0368723	0.0103069	0.00941	0.0293446	-0.000687553	-0.0180249	-0.00579372	0.00223503	-0.00675717	-0.00128231	-0.00170673	-2.3085e-05	5.74697	-2.46079	2.33427	-5.50411	-0.370686	-2.18779	3.73746	2.6022	4.11956	-0.22677	-5.26953
	5.99848	-3.03232	-1.33799	2.33089	-0.721304	5.20571	-0.462018	1.05973	-0.417033	0.441428	-0.100334	-0.0864481	0.506574	0.463289	-0.0977137	-0.304713	-0.574178	-0.119101	-0.269283	-0.131094	0.194539	0.164519	0.179797	0.0724615	-0.0199672	0.0873267	0.0103354	0.0267573	-0.00933768	-0.0181291	0.0125912	-0.00194877	-0.00124123	-0.000149389	-0.000136969	2.27082e-05	5.90753e-05	-7.75587e-07	-3.61623	-1.05597	6.27203	-1.49234	-5.2801	4.16072	-0.925155	-2.21294	8.68118	15.292	-2.90997
	4.06122	-0.583365	-1.35887	-0.970266	-0.544362	0.515446	-0.0848297	-1.00098	-0.791929	0.420735	-0.30374	0.118641	-0.125708	-0.425847	0.0628968	0.128427	-0.317904	-0.199495	0.110876	-0.246108	-0.145998	-0.0447404	0.0384754	0.0740354	-0.0159398	-0.0750302	0.0651687	-0.0454592	0.0706291	0.0176651	-0.0154711	0.00333176	0.00143428	0.00934363	0.00341707	0.00305036	0.00208753	7.74589e-05	4.91987	4.43459	2.37789	-4.57477	2.60654	0.594743	1.35371	0.874617	4.21422	-1.5137	-2.2598
	5.62345	0.406217	-0.44774	-0.918936	-1.6406	-0.247662	-0.631251	0.56286	0.529615	0.123057	-0.134129	-0.347017	-0.366264	0.450154	0.662792	0.00705991	0.0783666	0.191247	-0.052638	-0.129594	0.101028	0.0787384	-0.148573	0.0394825	-0.0104472	0.00078782	0.0139093	-0.0351417	-0.0141951	0.0413037	0.00326651	0.023751	0.0185777	0.00402721	-0.00536157	-7.24878e-05	-0.00171607	-6.21054e-05	4.58212	0.469872	-6.30719	-4.58706	2.09786	5.75398	-3.39922	-2.27987	-6.72307	8.74739	5.99536
	4.34829	-0.546411	-0.992225	-1.11947	-1.366	0.108809	0.220212	-0.59726	0.0231737	0.453472	0.960103	0.614727	-0.513067	-0.0757325	-0.304201	0.329332	-0.152628	-0.203485	0.269627	-0.159601	-0.0273631	0.19705	-0.0130433	-0.109458	-0.0804205	-0.0788398	-0.0298778	0.00270759	0.0268623	0.0173191	0.0199871	0.0206806	-0.0121828	-0.00447351	0.0047915	-0.00217005	-0.000157229	-4.85799e-05	6.58976	-0.955478	-1.02125	1.87234	-1.73213	2.88213	-0.970551	-0.30666	0.565772	0.925631	-0.560844
	6.05067	0.352453	-0.729409	-1.16203	-1.24133	-0.139103	0.165156	-0.148088	1.44363	0.28169	0.0859134	0.00950864	-0.118324	0.0948205	0.0151629	0.881126	0.582123	0.317581	0.0573625	-0.244082	0.182013	0.182399	-0.217177	-0.097389	-0.112988	0.025298	-0.0216692	0.0152487	-0.0403323	-0.0278802	-0.00337771	-0.016925	-0.00306968	0.00137398	-0.000668397	0.0017565	0.000986122	5.2774e-05	4.45001	6.24753	-2.78386	5.7468	-4.8023	0.962969	1.86	-2.75279	-2.49264	2.34887	1.32251
	2.68424	-1.25269	-0.431486	-3.5391	0.945486	-0.172501	0.175655	0.0821247	0.346723	-0.690994	0.808839	2.60056	1.39043	0.104246	0.279181	-0.232889	0.680338	0.337147	0.0300017	0.244686	0.147125	0.0485921	0.105132	0.0311007	0.0558748	0.0286549	0.0650324	-0.00255662	0.0209701	0.00548961	0.00166767	-0.00153247	0.000123145	0.000194421	0.000221748	-0.000158289	-2.60676e-05	-6.97415e-06	4.29105	3.34459	-4.9288	3.90926	-3.34573	-1.78304	-4.96524	-4.35582	4.52477	-13.1739	-4.6983
	2.15845	-2.39806	0.545974	-2.18005	1.51153	0.207317	-0.384934	-0.164575	1.02854	-0.400443	-0.386344	-0.983629	0.254166	0.622115	-0.309501	0.38528	0.471428	-0.682443	0.271102	0.259591	-0.201573	0.0157175	0.0591917	-0.0306941	0.0159492	0.206814	-0.0720868	-0.00092043	0.0361839	0.00805665	-0.0042324	0.0108756	-0.00381966	0.00284757	-0.0012401	0.000358488	0.000688405	5.53461e-06	1.7978	6.71981	9.38369	1.11236	6.69195	3.16261	-1.31399	-2.44002	0.547945	-0.901238	5.51654
	2.65307	-2.38397	0.582417	-0.477077	-0.392174	0.00654757	0.578722	-1.15695	0.0262896	-0.521343	-1.7433	-0.478143	0.795268	-0.216467	-0.899191	0.022721	0.0315781	0.43651	-0.211144	-0.0916858	0.106102	-0.105197	-0.0169188	0.0638217	0.0183494	-0.0391968	-0.0375143	-0.0353856	0.00602372	0.0133128	-0.0155165	0.00791224	0.00505836	-0.00181429	0.00182749	-0.00134256	0.00146111	-5.34762e-05	3.15081	-4.62498	-5.62308	1.16606	-1.03907	-8.27904	-0.514168	10.1379	-4.69502	11.0484	-5.7737
	2.80917	-2.42399	0.541359	-0.526387	-0.536098	-0.341736	0.815529	-0.901237	0.56768	-0.583022	-1.07737	-0.135237	0.610103	-0.119325	-0.939142	-0.075253	-0.0751453	0.239551	-0.0679718	-0.152117	0.0286941	-0.147684	0.00404643	0.04656	0.0364245	-0.0234142	-0.0353761	-0.0191959	-0.0051427	0.00822188	0.00519426	-0.00931369	0.00394623	-0.00323884	-0.00450709	-6.0987e-05	-0.000246017	2.48373e-05	3.47406	5.02111	9.21484	3.35202	2.46768	-0.921384	-1.74878	0.0622731	-1.79861	-5.2538	-0.787347
	2.77032	-1.6508	0.143246	-0.427976	-0.827595	-1.28183	0.643801	0.730837	0.766911	-0.325785	0.534722	-0.540114	-0.284436	0.718573	-0.4982	-1.69629	-0.0396877	0.131866	-0.108259	-0.0455702	-0.122223	0.201635	-0.0138225	-0.178231	0.078013	-0.0475755	-0.00872355	-0.0250568	0.0159274	-0.012637	-0.0122582	-0.00474581	-0.00185542	0.00141151	-0.000607223	0.000264034	-0.00108972	4.00461e-05	3.72117	0.390422	8.02182	1.19421	9.29819	-3.31659	-4.09576	1.15435	-1.8732	5.58208	7.25629
	-3.92472	2.16735	-0.845171	-1.43952	0.934882	-0.0809958	-1.50242	1.74406	-0.348034	-0.403465	-0.44918	-0.648267	-0.0736864	0.189635	-0.572585	0.218011	0.625875	-0.929217	0.115345	-0.163982	0.349228	0.0560123	0.0726088	0.0159065	0.114353	-0.12889	0.0221674	0.00965621	-0.0167647	0.0168618	-0.00871493	-0.00711776	0.00385273	-0.00138102	0.00186081	-0.000357654	-0.000284089	1.11367e-05	6.368	2.70578	1.35554	-1.97238	-2.63212	0.771872	1.70468	-0.924391	0.465343	2.45496	0.621018
	-3.25132	0.897107	0.218928	0.717577	-1.03033	-1.35855	-0.042377	1.43055	-1.66174	-0.975929	-0.801202	-0.148285	-0.521513	-0.510629	-0.171748	-0.475568	0.215957	0.206824	-0.121327	0.138674	0.069913	0.124677	-0.116889	0.121929	-0.0471503	0.0937552	0.0105398	0.0133064	-0.0163745	0.0300083	0.0199646	0.00397134	-0.0136921	0.00472579	0.00239394	-0.000269891	0.00106781	1.11158e-05	5.19471	4.15901	4.01549	-1.00885	-4.26556	1.69817	3.777	-2.62554	1.19721	2.84155	6.23002
	7.54894	8.73421	5.41469	3.51549	-1.1629	1.34356	-1.33775	-1.3886	-0.418015	-1.50947	-0.863972	0.409416	0.211267	-0.202381	-0.0373244	-0.131393	0.24403	-0.0985197	0.301251	0.0908934	-0.0692604	0.0122642	0.0300754	-0.0858406	0.0105341	-0.00669282	0.0187297	-0.0149986	-0.00345247	-0.0139316	0.0036386	0.00332717	0.000748439	-0.000944535	-0.000159885	2.95704e-05	-0.00044095	1.38769e-05	5.50477	5.45913	0.969534	0.761221	-4.69007	0.792076	3.26196	-2.08338	-0.331293	1.13138	-0.0252116
	3.19386	5.31629	-1.73339	1.69137	-4.39615	-0.545237	2.57441	0.0998375	0.0338741	0.961829	1.9149	-0.820444	-0.25911	0.340121	-0.262057	0.401445	0.526676	0.107559	-0.320174	0.20957	0.00447914	-0.131609	0.169734	0.0847324	0.0637981	0.0123786	-0.000683902	0.0101745	0.0205763	0.00252966	-0.00556332	-0.00390376	-0.000253119	0.000203194	0.000433992	-0.000296742	0.000308927	-9.20229e-06	6.18687	-0.675285	0.260373	-4.5671	-2.81931	0.341109	2.98051	-0.642663	1.89639	0.34125	-4.21422
	-5.67485	0.738145	0.555636	-1.18596	-1.45333	0.884664	-0.955437	0.561236	-0.447275	2.03383	-0.394353	0.460309	-0.55865	-0.836025	0.148504	-0.34586	0.506251	0.25512	0.307787	-0.465403	-0.108848	-0.140657	0.136651	-0.00925955	0.00311383	0.0998147	-0.0151721	-0.00721156	0.00596702	0.00645095	-0.0230102	-0.0043241	-0.00435849	0.000993676	-0.00222743	-0.000831728	-0.00280141	-2.07662e-05	5.63768	5.11434	-1.24048	3.36968	-3.12539	-0.257072	-0.995228	-0.0899851	-1.73181	0.829691	-2.2696
	-5.23867	0.958311	-0.70341	-0.871383	0.669291	0.527542	0.56071	-0.254057	-0.582745	-0.141659	0.000233157	-0.375184	0.631327	0.320309	-0.784485	0.59148	-0.252105	-0.0362325	-0.262008	0.0953711	-0.15892	0.00150284	-0.0359061	-0.117786	-0.0547188	0.035316	0.117935	-0.0484513	-0.0416295	-0.00203174	-0.0077265	0.00305029	-0.00169552	0.00197071	0.00141998	0.000296936	-0.00238442	-0.000140568	6.21326	3.25496	0.720225	-0.617597	-4.04023	0.761196	2.48795	-2.10983	0.497218	1.46698	-0.382579
	-3.73723	1.8543	-0.735995	-0.897384	0.0236026	0.352438	0.389512	0.215857	-1.12579	-0.121372	0.398673	0.249445	0.732986	0.403116	0.330094	0.276706	-0.409062	0.122776	-0.146925	0.0317317	-0.0125899	-0.0919003	0.0380818	-0.0951193	0.0275717	0.00529349	-0.0609394	-0.00569154	-0.0526754	0.0376198	-0.000476133	0.0203106	0.00311545	-0.00392665	0.00099165	0.0021027	-0.00141894	0.000196635	4.86447	-0.1999	-4.1443	5.70396	-3.20942	-6.23882	-4.11099	4.58273	2.52218	1.6007	-6.42112
	-2.39929	3.08411	-2.09598	-0.459659	0.855072	0.229421	0.718273	0.0235562	-1.27166	0.100363	0.324094	-0.0299073	0.783679	-0.184181	0.641837	-0.31056	-0.0864475	-0.331487	-0.122083	-0.106988	-0.04038	0.0307957	-0.0730096	-0.152968	-0.0230816	-0.00606056	-0.0431802	0.00680702	0.0456736	-0.0240666	-0.014184	-0.00292647	0.012938	-0.00543603	-0.00218433	0.00137957	0.00149977	-9.69919e-05	-3.81049	-0.957812	2.30748	12.0449	1.28301	-2.59714	1.36814	-3.73689	5.80876	2.52099	-4.73868
	-2.14987	1.48988	0.0147338	0.45326	0.1962	-0.957606	1.93838	0.264688	-0.761693	-0.912359	-0.115876	-0.0440937	1.19456	-0.305404	0.647527	-0.168405	0.0504103	-0.389336	-0.145968	-0.383557	-0.0610935	-0.034235	-0.047784	-0.00134254	0.0159975	0.0209132	-0.0205762	-0.0159023	-0.022331	0.0043242	0.0377179	-0.00957344	-0.0181105	0.00392692	-0.00252654	0.00025296	0.0010594	-2.9619e-05	5.98546	4.45593	-1.61658	-0.980376	-2.93637	0.398587	-0.803813	1.12021	-3.17608	0.136384	-0.469339
	-3.55404	2.32143	-1.88646	0.79651	1.33824	0.455711	1.35608	-0.84059	0.150815	0.713365	0.0698799	-0.979152	0.647855	0.694531	0.282933	-0.267274	-0.4296	0.366896	1.09521	0.126221	0.197756	0.0182054	-0.125975	0.10675	0.0385845	0.00360731	0.0225951	-0.00578593	0.0074489	-0.000338694	0.000996407	-0.00345984	-0.00365311	-7.1467e-05	-8.11485e-06	-0.000352351	-0.000458213	-5.02874e-06	-4.06226	1.80199	-1.37882	11.7336	-1.2085	0.143138	3.01344	-4.67386	3.39847	3.55188	2.30761
	-7.332	-0.843036	2.83652	-1.15785	-2.11819	0.942432	-0.195327	0.225197	0.389476	1.43823	0.119874	0.35089	0.329222	0.252252	-0.0732895	0.269092	-0.404371	-0.0666281	0.0339614	0.107494	-0.00647966	-0.0329095	-0.0386635	-0.127164	0.00949975	-0.00720311	0.0150608	-0.0425222	-0.0210893	-0.0103859	-0.0190747	-0.00983482	-0.00223278	0.00352125	-0.000506413	-0.00383319	0.00283287	7.5892e-05	4.49432	6.35379	-2.77314	6.0112	-4.40268	0.478471	0.843596	-1.39529	-2.08591	1.99871	0.724941
	-7.09152	-2.44115	5.08342	0.027725	-2.63019	-0.247817	0.888112	0.543955	0.198451	0.408491	-0.722751	-0.160216	0.699292	0.141308	0.358402	0.206381	-0.0907716	-0.0717974	-0.142803	0.039152	-0.0337957	0.131175	-0.134273	0.043064	-0.00114917	-0.0239182	0.0197664	0.11804	0.0556781	0.00713135	0.00132455	0.00151254	0.011637	-0.000353942	0.00179246	0.000234513	-0.00108743	-2.98039e-07	2.61442	-3.50984	0.68788	-2.78076	-5.80105	-5.25879	6.21757	1.74394	15.983	-1.32046	13.1318
	-5.98633	1.32034	-0.381613	-0.992284	2.10019	1.09051	0.319067	-1.44662	0.806042	-1.78151	0.837823	-0.636732	-0.879178	-0.00251038	-0.232914	0.0516593	0.0799476	0.0837913	-0.206241	-0.130399	-0.105514	0.109008	0.0290449	0.0531517	-0.0804506	0.00414461	0.0892567	0.0171641	0.0320233	0.00857461	0.0101007	-0.00658148	0.000541572	-0.00304438	-0.00538111	-0.00106698	-0.000522388	0.000113878
	-4.58944	2.45467	-0.83623	-1.10991	1.88556	1.2886	0.168701	-1.47309	0.352548	-1.73673	0.604769	-0.0571028	-0.246613	-0.131559	0.440123	-0.180389	0.0262222	0.252406	-0.184965	-0.0592707	0.0589511	-0.00322563	0.0810534	0.0515665	-0.0584066	-0.0369774	-0.0989717	0.043107	-0.0125592	-0.00968534	-0.0305923	0.0037744	0.00479322	0.00737687	0.00381582	-0.00291486	-0.00020729	-3.8378e-05
	-8.22658	-0.367905	2.9359	-1.45596	-0.945466	1.69363	-0.594794	-1.03633	1.96313	-0.23713	0.872927	0.16936	-1.16858	0.0293918	0.275965	-0.190417	-0.185577	0.040399	-0.134107	0.0318388	0.125769	-0.0575297	-0.022306	0.0488387	0.0996893	0.00444249	-0.0240335	-0.0495187	-0.0118358	0.00439406	0.0228883	0.00120023	-0.0061778	-0.00329228	0.00182229	0.00413969	0.00137467	-9.13077e-05
[truncated: 27 more columns]
